# Supplementary material for: A Facile Two-Step Hydrothermal Synthesis of Co(OH)2@NiCo2O4 Nanosheet Nanocomposites for Supercapacitor Electrodes
Source: Nanomaterials (Basel). 2023 Jun 30;13(13):1981. doi: 10.3390/nano13131981 (PMC10343819; doi:10.3390/nano13131981)
Supplement: Supplementary file 1 [file nanomaterials-13-01981-s001.zip]

Archive with 1 entries (1 files):
- nanomaterials-2398432-supplementary.pdf
